# Supplementary material for: Splicing-related genes are alternatively spliced upon changes in ambient temperatures in plants
Source: PLoS One. 2017 Mar 3;12(3):e0172950. doi: 10.1371/journal.pone.0172950 (PMC5336241; doi:10.1371/journal.pone.0172950)
Supplement: S3 Table — (XLSX) [file pone.0172950.s003.xlsx]

## Sheet: Col-0 23-16
Event-Gene-Identifier (see Table S4 for event sequences)	Proportion of event at 23°C	Proportion of event at 16°C	Change in proportion	In case of splicing gene: description	In case of splicing gene: classification	In case of splicing gene: catagory
A3-AT1G01910-XLOC_004195-519	0.31	0.52	0.21
A3-AT1G02840-XLOC_000103-11645	0.33	0.25	-0.08	SR34	Splicing factors	Arabidopsis SR Proteins
A3-AT1G03080-XLOC_004263-10599	0.24	0.07	-0.17
A3-AT1G05790-XLOC_000249-6396	0.16	0.05	-0.11
A3-AT1G06150-XLOC_004443-2372	0.63	0.5	-0.13
A3-AT1G07350-XLOC_004507-10752	0.37	0.15	-0.22	SR45A	Splicing factors	Other known splicing Proteins
A3-AT1G10890-XLOC_000523-8253	0.7	0.8	0.1
A3-AT1G10890-XLOC_000523-8256	0.7	0.8	0.1
A3-AT1G10890-XLOC_000523-8258	0.56	0.46	-0.1
A3-AT1G10890-XLOC_000523-8259	0.69	0.8	0.11
A3-AT1G10890-XLOC_000523-8260	0.48	0.36	-0.12
A3-AT1G11330-XLOC_000547-8536	0.13	0.28	0.15
A3-AT1G11330-XLOC_000547-8537	0.62	0.85	0.23
A3-AT1G14270-XLOC_004896-7016	0.73	0.85	0.12
A3-AT1G16540-XLOC_000846-7953	0.99	0.92	-0.07
A3-AT1G16650-XLOC_000851-6567	0.41	0.75	0.34
A3-AT1G17480-XLOC_005067-2740	0.21	0.04	-0.17
A3-AT1G19396-XLOC_001012-4564	0.89	0.97	0.08
A3-AT1G20570-XLOC_005227-11821	0.26	0.07	-0.19
A3-AT1G22750-XLOC_001197-3434	0.42	0.53	0.11
A3-AT1G22750-XLOC_001197-3436	0.44	0.55	0.11
A3-AT1G26440-XLOC_005521-3651	0.07	0.01	-0.06
A3-AT1G28320-XLOC_005621-6	0.7	0.56	-0.14
A3-AT1G29850-XLOC_001571-3195	0.2	0.31	0.11
A3-AT1G30510-XLOC_005726-1251	0.1	0.21	0.11
A3-AT1G31870-XLOC_001684-7674	0.66	0.91	0.25	Unknown protein	Novel spliceosome proteins	Related to spliceosome
A3-AT1G32230-XLOC_001707-10045	0.29	0.43	0.14
A3-AT1G33410-XLOC_005885-3069	0.68	0.53	-0.15
A3-AT1G35320-XLOC_005993-8471	0.36	0.17	-0.19
A3-AT1G48410-XLOC_006423-1560	0.46	0.73	0.27
A3-AT1G49720-XLOC_002473-12453	0.83	0.91	0.08
A3-AT1G50300-XLOC_006519-1346	0.04	0.21	0.17	TAF15	Splicing regulation	Other hnRNP (with animal homologs) Proteins
A3-AT1G52000-XLOC_006610-4604	0.13	0.01	-0.12
A3-AT1G53570-XLOC_002689-8923	0.5	0.63	0.13
A3-AT1G54180-XLOC_002726-4325	0.39	0.23	-0.16
A3-AT1G60080-XLOC_006993-12260	0.95	0.79	-0.16
A3-AT1G62130-XLOC_007128-13595	0.65	0.89	0.24
A3-AT1G63640-XLOC_007213-9982	0.78	0.59	-0.19
A3-AT1G65540-XLOC_007309-7882	0.67	0.47	-0.2
A3-AT1G67490-XLOC_007435-512	0.13	0.03	-0.1
A3-AT1G67840-XLOC_003450-9736	0.75	0.95	0.2
A3-AT1G70610-XLOC_003612-9585	0.47	0.29	-0.18
A3-AT1G70620-XLOC_003612-848	0.47	0.29	-0.18
A3-AT1G71220-XLOC_003644-13374	0.44	0.57	0.13
A3-AT1G72640-XLOC_007700-6971	0.73	0.56	-0.17
A3-AT1G73350-XLOC_007739-13202	0.61	0.85	0.24
A3-AT1G80490-XLOC_008129-10788	0.46	0.37	-0.09
A3-AT2G01460-XLOC_008183-13632	0.03	0.12	0.09
A3-AT2G13650-XLOC_011587-1247	0.07	0.01	-0.06
A3-AT2G16900-XLOC_011787-2642	0.85	0.76	-0.09
A3-AT2G20585-XLOC_009319-9790	0.32	0.16	-0.16
A3-AT2G26210-XLOC_009661-13837	0.76	0.63	-0.13
A3-AT2G26210-XLOC_009661-13838	0.66	0.53	-0.13
A3-AT2G32700-XLOC_010004-7200	0.52	0.62	0.1
A3-AT2G39000-XLOC_013051-2306	0.92	0.84	-0.08
A3-AT2G42950-XLOC_010576-6020	0.99	0.88	-0.11
A3-AT2G44530-XLOC_010677-9288	0.85	0.93	0.08
A3-AT2G44530-XLOC_010677-9289	0.85	0.93	0.08
A3-AT2G44750-XLOC_010686-9801	0.74	0.92	0.18
A3-AT2G45380-XLOC_013402-5511	0.66	0.4	-0.26
A3-AT2G46450-XLOC_010784-3543	0.73	0.58	-0.15
A3-AT2G47250-XLOC_013504-13502	0.73	0.83	0.1	RNA helicase family protein	Splicing factors	17S U2 associated Proteins
A3-AT2G47250-XLOC_013504-13503	0.37	0.69	0.32	RNA helicase family protein	Splicing factors	17S U2 associated Proteins
A3-AT3G01540-XLOC_016824-4701	0.57	0.67	0.1	ATDRH1	Novel spliceosome proteins	DEAD/H box helixase Proteins
A3-AT3G02750-XLOC_016876-11169	0.04	0.14	0.1
A3-AT3G04500-XLOC_016978-11219	0.68	0.88	0.2
A3-AT3G07300-XLOC_017168-787	0.47	0.66	0.19
A3-AT3G20330-XLOC_017875-11231	0.92	0.84	-0.08
A3-AT3G20810-XLOC_014648-11306	0.57	0.75	0.18
A3-AT3G24120-XLOC_018081-5248	0.83	0.69	-0.14
A3-AT3G25150-XLOC_018144-5264	0.11	0.21	0.1
A3-AT3G27460-XLOC_018293-9934	0.56	0.77	0.21
A3-AT3G47910-XLOC_019181-9223	0.34	0.2	-0.14
A3-AT3G49645-XLOC_019281-197	0.82	0.98	0.16
A3-AT3G51830-XLOC_016161-2470	0.75	0.86	0.11
A3-AT3G53170-XLOC_019497-1284	0.94	0.68	-0.26
A3-AT3G53170-XLOC_019497-1286	0.94	0.68	-0.26
A3-AT3G53500-XLOC_019516-11514	0.4	0.56	0.16	RSZ32	Splicing factors	Arabidopsis SR Proteins
A3-AT3G55080-XLOC_019607-2702	0.18	0.06	-0.12
A3-AT3G58050-XLOC_016502-13784	0.57	0.73	0.16
A3-AT3G59780-XLOC_016578-4269	0.26	0.2	-0.06
A3-AT3G61010-XLOC_019935-384	0.08	0.4	0.32
A3-AT3G61010-XLOC_019935-387	0.36	0.63	0.27
A3-AT3G61420-XLOC_019966-11071	0.47	0.58	0.11
A3-AT3G62310-XLOC_020022-9256	0.5	0.59	0.09	RNA helicase family protein	Splicing factors	17S U2 associated Proteins
A3-AT3G63400-XLOC_016772-976	0.46	0.59	0.13	Cyclophilin-like peptidyl-prolyl cis-trans isomerase family protein	Possible splicing related proteins	Splicing factor like Proteins
A3-AT4G00335-XLOC_020130-2017	0.04	0.16	0.12
A3-AT4G01880-XLOC_022725-889	0.17	0.06	-0.11
A3-AT4G02260-XLOC_020246-3506	0.44	0.62	0.18
A3-AT4G03110-XLOC_022802-9839	0.38	0.19	-0.19	ATBRN1	Splicing regulation	Other hnRNP (with animal homologs) Proteins
A3-AT4G08470-XLOC_023255-4050	0.14	0.03	-0.11
A3-AT4G16360-XLOC_021277-2761	0.81	0.73	-0.08
A3-AT4G18740-XLOC_023907-7338	0.09	0.29	0.2
A3-AT4G20260-XLOC_021487-8829	0.9	0.99	0.09
A3-AT4G21160-XLOC_021545-9946	0.89	0.78	-0.11
A3-AT4G21540-XLOC_021570-6649	0.98	0.9	-0.08
A3-AT4G22890-XLOC_021647-12594	0.48	0.35	-0.13
A3-AT4G23710-XLOC_021682-11866	0.98	0.91	-0.07
A3-AT4G25080-XLOC_021769-5434	0.77	0.59	-0.18
A3-AT4G25570-XLOC_024287-13737	0.06	0.12	0.06
A3-AT4G26555-XLOC_024343-9338	0.66	0.81	0.15
A3-AT4G31050-XLOC_022105-12135	0.45	0.7	0.25
A3-AT4G31550-XLOC_024617-9872	0.77	0.64	-0.13
A3-AT4G32330-XLOC_022179-11969	0.8	0.88	0.08
A3-AT4G34100-XLOC_022274-10054	0.82	0.9	0.08
A3-AT4G34900-XLOC_024804-12748	0.46	0.24	-0.22
A3-AT4G35140-XLOC_024816-9738	0.49	0.25	-0.24
A3-AT4G36690-XLOC_024897-8161	0.26	0.4	0.14	ATU2AF65A	Splicing factors	Splice site selection Proteins
A3-AT4G37480-XLOC_022464-8165	0.08	0.25	0.17
A3-AT4G39100-XLOC_025034-4450	0.17	0.31	0.14
A3-AT5G02810-XLOC_028866-12013	0.82	0.95	0.13
A3-AT5G04360-XLOC_025304-1491	0.84	0.95	0.11
A3-AT5G04430-XLOC_028954-4693	0.64	0.72	0.08
A3-AT5G05570-XLOC_025371-5110	0.98	0.9	-0.08
A3-AT5G11170-XLOC_025653-5520	0.4	0.3	-0.1	UAP56A	Splicing factors	Exon junction complex (EJC) Proteins
A3-AT5G14440-XLOC_029464-4828	0.51	0.31	-0.2
A3-AT5G14530-XLOC_029471-13037	0.91	0.99	0.08
A3-AT5G14550-XLOC_029473-3497	0.77	0.88	0.11
A3-AT5G16030-XLOC_025888-10744	0.12	0.26	0.14
A3-AT5G16300-XLOC_025900-9397	0.02	0.08	0.06
A3-AT5G20380-XLOC_029787-3201	0.72	0.9	0.18
A3-AT5G22860-XLOC_029899-7440	0.14	0.04	-0.1
A3-AT5G24430-XLOC_029989-10827	0.98	0.86	-0.12
A3-AT5G25360-XLOC_030042-5324	0.65	0.8	0.15
A3-AT5G26742-XLOC_030103-4451	0.23	0.35	0.12
A3-AT5G36890-XLOC_030673-8078	0.11	0.03	-0.08
A3-AT5G42900-XLOC_031025-2810	0.22	0.15	-0.07
A3-AT5G45940-XLOC_031221-8775	0.3	0.42	0.12
A3-AT5G46490-XLOC_027584-7423	0.36	0.6	0.24
A3-AT5G47690-XLOC_027655-8739	0.68	0.61	-0.07
A3-AT5G49960-XLOC_031452-13802	0.37	0.13	-0.24
A3-AT5G53490-XLOC_031634-1299	0.26	0.2	-0.06
A3-AT5G61910-XLOC_032083-2850	0.86	0.65	-0.21
A3-AT5G67540-XLOC_032395-10758	0.78	0.53	-0.25
A5-AT1G01040-XLOC_000002-677	0.9	0.98	0.08
A5-AT1G08660-XLOC_004590-2814	0.88	0.73	-0.15
A5-AT1G10890-XLOC_000523-8251	0.34	0.41	0.07
A5-AT1G13350-XLOC_004843-11308	0.2	0.07	-0.13	Protein kinase superfamily protein	Splicing factors	BDU1 specific Proteins
A5-AT1G17520-XLOC_005070-4381	0.72	0.56	-0.16
A5-AT1G17520-XLOC_005070-4382	0.72	0.56	-0.16
A5-AT1G51690-XLOC_002583-13606	0.3	0.44	0.14
A5-AT1G53165-XLOC_002665-441	0.83	0.92	0.09
A5-AT1G53800-XLOC_002700-12704	0.3	0.43	0.13
A5-AT1G54180-XLOC_002726-4324	0.63	0.85	0.22
A5-AT1G55325-XLOC_002797-3382	0.34	0.6	0.26
A5-AT1G63260-XLOC_007195-712	0.53	0.79	0.26
A5-AT1G77080-XLOC_003953-9827	0.65	0.79	0.14
A5-AT2G04690-XLOC_008382-11921	0.55	0.75	0.2
A5-AT2G18440-XLOC_011870-10764	0.65	0.56	-0.09
A5-AT2G25930-XLOC_009647-12886	0.68	0.77	0.09
A5-AT2G25930-XLOC_009647-12888	0.62	0.72	0.1
A5-AT2G33620-XLOC_010054-10765	0.59	0.78	0.19
A5-AT2G36060-XLOC_012887-4066	0.29	0.43	0.14
A5-AT2G39730-XLOC_013098-5080	0.45	0.53	0.08
A5-AT2G41880-XLOC_010523-8982	0.06	0.21	0.15
A5-AT2G46830-XLOC_010808-13518	0.5	0.74	0.24
A5-AT3G01310-XLOC_016797-4932	0.28	0.4	0.12
A5-AT3G01540-XLOC_016824-4697	0.4	0.3	-0.1	ATDRH1	Novel spliceosome proteins	DEAD/H box helixase Proteins
A5-AT3G02280-XLOC_013628-7923	0.87	0.65	-0.22
A5-AT3G02300-XLOC_013630-10990	0.65	0.77	0.12
A5-AT3G05030-XLOC_017015-1863	0.74	0.91	0.17
A5-AT3G13570-XLOC_017517-9103	0.47	0.3	-0.17	SCL30a	Splicing factors	Arabisopsis SR proteins
A5-AT3G15354-XLOC_017622-5884	0.62	0.35	-0.27
A5-AT3G24760-XLOC_014906-10936	0.58	0.77	0.19
A5-AT3G44310-XLOC_015736-3338	0.2	0.26	0.06
A5-AT3G46210-XLOC_019084-5739	0.53	0.29	-0.24
A5-AT3G52560-XLOC_019461-11442	0.19	0.33	0.14
A5-AT3G57050-XLOC_019708-10492	0.9	0.96	0.06
A5-AT3G57470-XLOC_019730-3664	0.83	0.65	-0.18
A5-AT3G60250-XLOC_019895-13432	0.4	0.28	-0.12
A5-AT3G61010-XLOC_019935-376	0.84	0.74	-0.1
A5-AT3G61010-XLOC_019935-377	0.18	0.3	0.12
A5-AT4G10970-XLOC_023413-13725	0.67	0.57	-0.1
A5-AT4G11960-XLOC_023465-5958	0.89	0.68	-0.21
A5-AT4G24440-XLOC_021734-4019	0.18	0.27	0.09
A5-AT4G26070-XLOC_021824-11396	0.08	0.14	0.06
A5-AT4G32900-XLOC_024691-11410	0.4	0.22	-0.18
A5-AT5G19130-XLOC_029722-13391	0.62	0.83	0.21
A5-AT5G22300-XLOC_026181-7769	0.68	0.84	0.16
A5-AT5G35210-XLOC_030529-4361	0.69	0.56	-0.13
A5-AT5G35210-XLOC_030529-4362	0.63	0.51	-0.12
A5-AT5G35210-XLOC_030529-4365	0.53	0.42	-0.11
A5-AT5G41760-XLOC_027292-13434	0.84	0.92	0.08
A5-AT5G53850-XLOC_031648-8184	0.51	0.26	-0.25
A5-AT5G58410-XLOC_028275-2475	0.59	0.82	0.23
A5-AT5G61910-XLOC_032083-2847	0.14	0.3	0.16
A5-AT5G63120-XLOC_032139-11618	0.48	0.22	-0.26	P-loop containing nucleoside triphosphate hydrolases superfamily protein	Novel spliceosome proteins	DEAD/H box helixase Proteins
MXE-AT1G77080-XLOC_003953-9829	0.76	0.85	0.09
RI-AT1G02090-XLOC_004204-1143	0.34	0.46	0.12
RI-AT1G02090-XLOC_004204-1144	0.19	0.3	0.11
RI-AT1G02880-XLOC_004248-2292	0.28	0.42	0.14
RI-AT1G03410-XLOC_004276-1535	0.23	0.08	-0.15
RI-AT1G07870-XLOC_004539-10962	0.05	0.12	0.07
RI-AT1G08510-XLOC_004583-11928	0.15	0.08	-0.07
RI-AT1G09270-XLOC_000437-5350	0.73	0.57	-0.16
RI-AT1G10390-XLOC_004682-4136	0.45	0.65	0.2
RI-AT1G10890-XLOC_000523-8246	0.79	0.67	-0.12
RI-AT1G10890-XLOC_000523-8248	0.7	0.6	-0.1
RI-AT1G10890-XLOC_000523-8249	0.84	0.72	-0.12
RI-AT1G10890-XLOC_000523-8250	0.69	0.51	-0.18
RI-AT1G17590-XLOC_005073-10228	0.47	0.68	0.21
RI-AT1G21000-XLOC_001101-3961	0.12	0.21	0.09
RI-AT1G22660-XLOC_001193-95	0.19	0.09	-0.1
RI-AT1G27120-XLOC_001404-9541	0.99	0.93	-0.06
RI-AT1G28280-XLOC_005615-7520	0.22	0.15	-0.07
RI-AT1G28610-XLOC_005638-10387	0.39	0.29	-0.1
RI-AT1G30970-XLOC_005753-4663	0.79	0.64	-0.15
RI-AT1G35220-XLOC_001895-7072	0.39	0.13	-0.26
RI-AT1G43620-XLOC_006255-9889	0.45	0.62	0.17
RI-AT1G50300-XLOC_006519-1342	0.87	0.75	-0.12	TAF15	Splicing regulation	Other hnRNP (with animal homologs) Proteins
RI-AT1G52370-XLOC_002615-12231	0.52	0.39	-0.13
RI-AT1G55310-XLOC_002795-1791	0.62	0.38	-0.24	SCL33	Splicing factors	Arabisopsis SR proteins
RI-AT1G55350-XLOC_006801-3513	0.07	0.15	0.08
RI-AT1G59560-XLOC_003009-11030	0.11	0.27	0.16
RI-AT1G60510-XLOC_003054-4426	0.35	0.54	0.19
RI-AT1G60510-XLOC_003054-4428	0.55	0.94	0.39
RI-AT1G60860-XLOC_007046-776	0.07	0.27	0.2
RI-AT1G61600-XLOC_003109-6930	0.71	0.89	0.18
RI-AT1G64355-XLOC_003259-3970	0.23	0.12	-0.11
RI-AT1G68560-XLOC_007495-718	0.78	0.65	-0.13
RI-AT1G69250-XLOC_003532-4052	0.29	0.18	-0.11
RI-AT1G70590-XLOC_003611-3693	0.09	0.19	0.1
RI-AT1G74330-XLOC_007788-6881	0.08	0.16	0.08
RI-AT1G75010-XLOC_007827-11322	0.19	0.11	-0.08
RI-AT1G77080-XLOC_003953-9825	0.38	0.21	-0.17
RI-AT1G77800-XLOC_003990-10546	0.54	0.65	0.11
RI-AT1G77800-XLOC_003990-10549	0.53	0.7	0.17
RI-AT1G78070-XLOC_004007-6423	0.35	0.29	-0.06
RI-AT1G79020-XLOC_008053-9268	0.11	0.02	-0.09
RI-AT1G79245-XLOC_008063-11625	0.86	0.94	0.08
RI-AT1G79880-XLOC_008100-12394	0.67	0.39	-0.28
RI-AT1G79880-XLOC_008100-12395	0.66	0.4	-0.26
RI-AT2G01100-XLOC_008170-7880	0.14	0.08	-0.06
RI-AT2G02570-XLOC_010981-1728	0.53	0.43	-0.1	nucleic acid binding; RNA binding	Splicing factors	17S U2 associated Proteins
RI-AT2G11240.1-XLOC_011450-10489	0.42	0.6	0.18
RI-AT2G14170-XLOC_011616-12762	0.1	0.03	-0.07
RI-AT2G18440-XLOC_011870-10761	0.61	0.53	-0.08
RI-AT2G18440-XLOC_011870-10762	0.59	0.51	-0.08
RI-AT2G21830-XLOC_009392-8985	0.8	0.91	0.11
RI-AT2G24600-XLOC_012218-5610	0.7	0.83	0.13
RI-AT2G24600-XLOC_012218-5611	0.73	0.86	0.13
RI-AT2G24600-XLOC_012218-5612	0.69	0.83	0.14
RI-AT2G24600-XLOC_012218-5613	0.59	0.72	0.13
RI-AT2G25640-XLOC_009631-1720	0.12	0.29	0.17
RI-AT2G25730-XLOC_012292-5814	0.6	0.5	-0.1
RI-AT2G25930-XLOC_009647-12879	0.44	0.37	-0.07
RI-AT2G25930-XLOC_009647-12881	0.34	0.25	-0.09
RI-AT2G25930-XLOC_009647-12883	0.54	0.4	-0.14
RI-AT2G25930-XLOC_009647-12884	0.52	0.4	-0.12
RI-AT2G30460-XLOC_012563-11417	0.14	0.08	-0.06
RI-AT2G32415-XLOC_012677-118	0.62	0.28	-0.34	ATRPP6L3	Novel spliceosome proteins	Related to spliceosome
RI-AT2G32850-XLOC_012697-7224	0.71	0.83	0.12
RI-AT2G35510-XLOC_012854-3336	0.23	0.15	-0.08
RI-AT2G39090-XLOC_013055-9224	0.6	0.33	-0.27
RI-AT2G41870-XLOC_013220-12146	0.6	0.46	-0.14
RI-AT2G44090-XLOC_013343-2022	0.13	0.07	-0.06
RI-AT2G45380-XLOC_013402-5508	0.78	0.86	0.08
RI-AT2G47250-XLOC_013504-13501	0.24	0.18	-0.06	RNA helicase family protein	Splicing factors	17S U2 associated Proteins
RI-AT3G01540-XLOC_016824-4694	0.82	0.62	-0.2	ATDRH1	Novel spliceosome proteins	DEAD/H box helixase Proteins
RI-AT3G01540-XLOC_016824-4695	0.51	0.38	-0.13	ATDRH1	Novel spliceosome proteins	DEAD/H box helixase Proteins
RI-AT3G01540-XLOC_016824-4696	0.52	0.35	-0.17	ATDRH1	Novel spliceosome proteins	DEAD/H box helixase Proteins
RI-AT3G04450-XLOC_013743-8731	0.64	0.85	0.21
RI-AT3G04500-XLOC_016978-11218	0.83	0.93	0.1
RI-AT3G05030-XLOC_017015-1861	0.25	0.15	-0.1
RI-AT3G05970-XLOC_017081-663	0.17	0.1	-0.07
RI-AT3G07020-XLOC_017150-6411	0.96	0.85	-0.11
RI-AT3G07860-XLOC_013931-1613	0.48	0.35	-0.13	Ubiquitin-like superfamily protein	snRNPs	18S U11/U12 snRNP Specific Proteins
RI-AT3G10820-XLOC_014066-7411	0.46	0.76	0.3
RI-AT3G12570-XLOC_014152-11270	0.85	0.93	0.08
RI-AT3G13300-XLOC_014189-8500	0.65	0.78	0.13
RI-AT3G14205-XLOC_017561-13878	0.46	0.35	-0.11
RI-AT3G19900-XLOC_017860-12389	0.22	0.13	-0.09
RI-AT3G22190-XLOC_017981-1371	0.18	0.11	-0.07
RI-AT3G25570-XLOC_018162-9920	0.94	0.74	-0.2
RI-AT3G26690-XLOC_018236-3815	0.51	0.24	-0.27
RI-AT3G29390-XLOC_015187-11093	0.36	0.48	0.12
RI-AT3G49590-XLOC_016042-98	0.85	0.64	-0.21
RI-AT3G51240-XLOC_016131-10886	0.39	0.62	0.23
RI-AT3G52180-XLOC_019437-4852	0.24	0.18	-0.06
RI-AT3G53500-XLOC_019516-11512	0.68	0.53	-0.15	RSZ32	Splicing factors	Arabidopsis SR Proteins
RI-AT3G53920-XLOC_019537-4871	0.16	0.1	-0.06
RI-AT3G56680-XLOC_016429-13763	0.71	0.93	0.22
RI-AT3G59800-XLOC_019865-7599	0.2	0.09	-0.11
RI-AT3G61010-XLOC_019935-360	0.46	0.29	-0.17
RI-AT3G61010-XLOC_019935-367	0.94	0.84	-0.1
RI-AT3G61010-XLOC_019935-374	0.9	0.69	-0.21
RI-AT3G61210-XLOC_019956-3758	0.71	0.47	-0.24
RI-AT3G61600-XLOC_016687-2054	0.58	0.43	-0.15
RI-AT3G62310-XLOC_020022-9252	0.28	0.19	-0.09	RNA helicase family protein	Splicing factors	17S U2 associated Proteins
RI-AT3G62310-XLOC_020022-9254	0.36	0.27	-0.09	RNA helicase family protein	Splicing factors	17S U2 associated Proteins
RI-AT4G02500-XLOC_020260-4302	0.57	0.42	-0.15
RI-AT4G03935-XLOC_022870-2971	0.53	0.75	0.22
RI-AT4G06634-XLOC_023086-3428	0.24	0.08	-0.16
RI-AT4G08470-XLOC_023255-4046	0.43	0.53	0.1
RI-AT4G10970-XLOC_023413-13721	0.8	0.73	-0.07
RI-AT4G11110-XLOC_020942-12787	0.16	0.06	-0.1
RI-AT4G11830-XLOC_023455-10223	0.68	0.82	0.14
RI-AT4G12560-XLOC_021029-8451	0.56	0.79	0.23
RI-AT4G12990-XLOC_023528-3924	0.32	0.09	-0.23
RI-AT4G14550-XLOC_023653-7241	0.36	0.2	-0.16
RI-AT4G21410-XLOC_024048-1037	0.27	0.48	0.21
RI-AT4G23330-XLOC_021667-5299	0.84	0.65	-0.19
RI-AT4G25500-XLOC_021789-10123	0.6	0.4	-0.2	RS40	Splicing factors	Arabidopsis SR Proteins
RI-AT4G26140-XLOC_021828-70	0.86	0.69	-0.17
RI-AT4G26640-XLOC_024350-5602	0.22	0.14	-0.08
RI-AT4G27040-XLOC_024372-1532	0.45	0.2	-0.25
RI-AT4G32060-XLOC_022165-448	0.46	0.37	-0.09
RI-AT4G32272-XLOC_024666-8544	0.22	0.09	-0.13
RI-AT4G34650-XLOC_022311-7590	0.41	0.2	-0.21
RI-AT4G36520-XLOC_024883-981	0.44	0.71	0.27
RI-AT4G36690-XLOC_024897-8160	0.74	0.6	-0.14	ATU2AF65A	Splicing factors	Splice site selection Proteins
RI-AT5G02810-XLOC_028866-12011	0.44	0.29	-0.15
RI-AT5G02810-XLOC_028866-12012	0.45	0.17	-0.28
RI-AT5G02880-XLOC_025216-3047	0.01	0.14	0.13
RI-AT5G04360-XLOC_025304-1487	0.6	0.48	-0.12
RI-AT5G17010-XLOC_029600-6263	0.18	0.29	0.11
RI-AT5G22690-XLOC_026204-13495	0.91	0.99	0.08
RI-AT5G25520-XLOC_026355-9924	0.91	0.68	-0.23
RI-AT5G27970-XLOC_026502-11515	0.1	0.19	0.09
RI-AT5G35210-XLOC_030529-4360	0.55	0.45	-0.1
RI-AT5G37350-XLOC_027024-12471	0.02	0.15	0.13
RI-AT5G37590-XLOC_030720-10980	0.39	0.25	-0.14
RI-AT5G39790-XLOC_030855-13647	0.49	0.36	-0.13
RI-AT5G39790-XLOC_030855-13648	0.5	0.37	-0.13
RI-AT5G40930-XLOC_027238-13211	0.04	0.12	0.08
RI-AT5G46470-XLOC_027583-8127	0.78	0.69	-0.09
RI-AT5G46470-XLOC_027583-8128	0.65	0.84	0.19
RI-AT5G48657-XLOC_031374-11254	0.02	0.08	0.06
RI-AT5G52310-XLOC_027910-1992	0.91	0.79	-0.12
RI-AT5G53900-XLOC_031651-6827	0.38	0.64	0.26
RI-AT5G63370-XLOC_032156-2593	0.78	0.9	0.12	CDKG1	Novel spliceosome proteins	Related to spliceosome Proteins
RI-AT5G66210-XLOC_032314-12933	0.17	0.32	0.15
RI-ATCG00180-XLOC_032457-8103	0.43	0.71	0.28
RI-ATCG00670-XLOC_032465-5637	0.18	0.4	0.22
RI-ATCG00720-XLOC_032438-11444	0.28	0.67	0.39
SE-AT1G07350-XLOC_004507-10753	0.19	0.03	-0.16	SR45A	Splicing factors	Other known splicing Proteins
SE-AT1G13350-XLOC_004843-11309	0.82	0.94	0.12	Protein kinase superfamily protein	Splicing factors	BDU1 specific Proteins
SE-AT1G15200-XLOC_004959-8765	0.55	0.63	0.08	Protein-protein interaction regulator family protein	Splicing factors	Exon junction complex (EJC) Proteins
SE-AT1G50140-XLOC_006512-8383	0.25	0.41	0.16
SE-AT1G55310-XLOC_002795-1799	0.69	0.47	-0.22	SCL33	Splicing factors	Arabidopsis SR Proteins
SE-AT1G55310-XLOC_002795-1800	0.87	0.62	-0.25	SCL33	Splicing factors	Arabidopsis SR Proteins
SE-AT2G13650-XLOC_011587-1248	0.82	0.96	0.14
SE-AT2G26350-XLOC_012323-7069	0.88	0.66	-0.22
SE-AT2G26810-XLOC_012348-1097	0.83	0.97	0.14
SE-AT2G30600-XLOC_009886-10151	0.9	0.73	-0.17
SE-AT2G39780-XLOC_010399-10442	0.09	0.03	-0.06
SE-AT3G54380-XLOC_019563-11694	0.88	0.63	-0.25
SE-AT4G20440-XLOC_024010-9127	0.87	0.93	0.06	SMB	snRNPs	SM core protein
SE-AT4G25500-XLOC_021789-10124	0.45	0.66	0.21	RS40	Splicing factors	Arabidopsis SR Proteins
SE-AT4G27620-XLOC_024406-7352	0.96	0.89	-0.07
SE-AT4G34265-XLOC_022285-2308	0.7	0.57	-0.13
SE-AT4G35785-XLOC_024844-4195	0.66	0.78	0.12	RNA-binding (RRM/RBD/RNP motifs) family protein	Possible splicing related proteins	Splicing factor like Proteins
SE-AT4G35785-XLOC_024844-4196	0.32	0.43	0.11	RNA-binding (RRM/RBD/RNP motifs) family protein	Possible splicing related proteins	Splicing factor like Proteins
SE-AT4G38960-XLOC_022539-6912	0.66	0.87	0.21
SE-AT5G02810-XLOC_028866-12014	0.85	0.94	0.09
SE-AT5G06770-XLOC_029075-3853	0.35	0.23	-0.12
SE-AT5G22620-XLOC_029881-8529	0.22	0.09	-0.13
SE-AT5G27410-XLOC_026458-5127	0.01	0.08	0.07
SE-AT5G52070-XLOC_027898-13817	0.52	0.17	-0.35
SE-AT5G53850-XLOC_031648-8186	0.51	0.62	0.11
SE-AT5G58370-XLOC_028274-4021	0.66	0.23	-0.43
SE-AT5G65060-XLOC_028632-12325	0.48	0.25	-0.23

## Sheet: Col-0 23-27
Event-Gene-Identifier (see Table S5 for event sequences)	Proportion of event at 23°C	Proportion of event at 27°C	Change in proportion	In case of splicing gene: description	In case of splicing gene: classification	In case of splicing gene: catagory
RI-AT4G35090-XLOC_024813-8010	0.14	0.21	-0.07
A3-AT4G07510.1-XLOC_020634-845	0.8	0.58	0.22
A3-AT4G31550-XLOC_024617-9872	0.71	0.87	-0.16
A3-AT4G22890-XLOC_021647-12594	0.58	0.67	-0.09
A5-AT4G31877-XLOC_024638-2053	0.79	0.46	0.33
RI-AT4G01915-XLOC_020222-9045	0.68	0.43	0.25
RI-AT4G14550-XLOC_023653-7241	0.14	0.22	-0.08
A3-AT4G18120-XLOC_021368-9757	0.95	0.79	0.16
A5-AT4G11960-XLOC_023465-5958	0.84	0.94	-0.1
RI-AT4G12560-XLOC_021029-8451	0.77	0.58	0.19
A5-AT4G13670-XLOC_021094-9474	0.76	0.84	-0.08
RI-AT4G14740-XLOC_023663-5847	0.93	0.85	0.08
A3-AT4G26555-XLOC_024343-9338	0.76	0.57	0.19
A3-AT4G26555-XLOC_024343-9339	0.91	0.81	0.1
SE-AT4G07990-XLOC_023196-10282	0.89	0.76	0.13
RI-AT4G32440-XLOC_022188-5254	0.89	0.73	0.16
RI-AT4G32060-XLOC_022165-448	0.33	0.45	-0.12
RI-AT4G03140-XLOC_020298-10414	0.41	0.67	-0.26
RI-AT4G17310-XLOC_023816-5977	0.76	0.96	-0.2
A3-AT4G15510-XLOC_021214-6273	0.83	0.69	0.14
A3-AT4G34900-XLOC_024804-12748	0.32	0.67	-0.35
RI-AT4G16765-XLOC_023784-8673	0.55	0.28	0.27
RI-AT4G03520-XLOC_022839-9097	0.82	0.72	0.1
A3-AT4G12460-XLOC_021026-12123	0.81	0.93	-0.12
A3-AT4G32330-XLOC_022179-11969	0.82	0.68	0.14
A5-AT4G33050-XLOC_024702-12464	0.98	0.9	0.08
A3-AT2G41680-XLOC_013204-12963	0.84	0.77	0.07
RI-AT2G41870-XLOC_013220-12146	0.36	0.64	-0.28
A3-AT2G32000-XLOC_012657-11484	0.15	0.4	-0.25
A5-AT2G04690-XLOC_008382-11921	0.7	0.51	0.19
RI-AT2G04540-XLOC_011089-3089	0.3	0.52	-0.22
RI-AT2G02570-XLOC_010981-1731	0.15	0.28	-0.13	Nucleic acid binding; RNA binding	Splicing factors	17S U2 associated Proteins
A5-AT2G03140-XLOC_008280-5672	0.85	0.95	-0.1
RI-AT2G32690-XLOC_012689-12499	0.41	0.29	0.12	ATGRP23	Possible splicing related proteins	Glycine rich Proteins
SE-AT2G26810-XLOC_012348-1097	0.93	0.72	0.21
RI-AT2G32690-XLOC_012689-12501	0.63	0.43	0.2	ATGRP23	Possible splicing related proteins	Glycine rich Proteins
RI-AT2G25590-XLOC_009626-4783	0.37	0.73	-0.36
A3-AT2G33820-XLOC_012757-10912	0.05	0.26	-0.21
RI-AT2G24690-XLOC_012227-11123	0.57	0.33	0.24
A5-AT2G46270-XLOC_010775-7640	0.49	0.2	0.29
A5-AT2G38880-XLOC_010355-5542	0.77	0.52	0.25
A3-AT2G33820-XLOC_012757-10913	0.05	0.24	-0.19
RI-AT2G32690-XLOC_012689-12500	0.32	0.22	0.1	ATGRP23	Possible splicing related proteins	Glycine rich Proteins
A5-AT2G25970-XLOC_012303-2787	0.21	0.28	-0.07	KH domain-containing protein	Possible splicing related proteins	Splicing factor like Proteins
RI-AT2G37050-XLOC_010258-6667	0.04	0.12	-0.08
A5-AT2G37585-XLOC_010286-6760	0.71	0.32	0.39
A5-AT2G46830-XLOC_010808-13518	0.66	0.48	0.18
RI-AT2G35360-XLOC_012844-13903	0.43	0.2	0.23
RI-AT3G10030-XLOC_017295-13020	0.1	0.21	-0.11
RI-AT3G46385-XLOC_019097-764	0.91	0.7	0.21
RI-AT3G12012-XLOC_014129-6042	0.32	0.16	0.16
RI-AT3G05030-XLOC_017015-1861	0.16	0.26	-0.1
A5-AT3G17740-XLOC_017744-12416	0.03	0.14	-0.11
RI-AT3G29185-XLOC_018419-8822	0.12	0.05	0.07
RI-AT3G13060-XLOC_014175-11534	0.07	0.21	-0.14
RI-AT3G20470-XLOC_017883-12810	0.86	0.61	0.25	ATGRP5	Possible splicing related proteins	Glycine rich protein
A5-AT3G46490-XLOC_015866-1295	0.29	0.44	-0.15
RI-AT3G52050-XLOC_016174-7838	0.87	0.66	0.21
A3-AT3G59060-XLOC_019832-194	0.12	0.18	-0.06
A3-AT3G03350-XLOC_013688-13141	0.24	0.03	0.21
A3-AT3G01480-XLOC_013581-5094	0.29	0.4	-0.11
SE-AT3G61860-XLOC_019993-10448	0.61	0.71	-0.1	RS31	Splicing factors	Arabidopsis SR Proteins
A3-AT3G09350-XLOC_013981-1100	0.01	0.07	-0.06
A3-AT3G51550-XLOC_019400-1449	0.13	0.01	0.12
RI-AT3G53100-XLOC_019494-3571	0.49	0.31	0.18
A5-AT3G52560-XLOC_019461-11442	0.22	0.16	0.06	RNA-binding (RRM/RBD/RNP motifs) family protein	Splicing regulation	Other hnRNP (with animal homologs) Proteins
RI-AT3G54500-XLOC_019571-12894	0.73	0.89	-0.16
A3-AT3G50240-XLOC_019322-2953	0.39	0.57	-0.18
A5-AT3G15354-XLOC_017622-5884	0.54	0.71	-0.17
RI-AT3G23450-XLOC_014830-1194	0.63	0.89	-0.26	Unknown protein	Possible splicing related proteins	Glycine rich proteins
SE-AT3G03690-XLOC_016932-2411	0.28	0.11	0.17
RI-AT3G07360-XLOC_013904-6504	0.39	0.27	0.12
A3-AT3G52660-XLOC_016209-2002	0.34	0.5	-0.16	RNA-binding (RRM/RBD/RNP motifs) family protein	Splicing regulation	Other hnRNP (with animal homologs) Proteins
RI-AT3G19720-XLOC_017850-2567	0.91	0.85	0.06
A5-AT3G13570-XLOC_017517-9103	0.22	0.36	-0.14	SCL30a	Splicing factors	Arabidopsis SR Proteins
A3-AT3G54500-XLOC_019571-12901	0.05	0.16	-0.11
A3-AT3G07300-XLOC_017168-787	0.6	0.36	0.24
A3-AT3G47910-XLOC_019181-9223	0.33	0.49	-0.16
RI-AT5G49710-XLOC_027769-9162	0.23	0.53	-0.3
A3-AT5G48330-XLOC_027687-13546	0.07	0.3	-0.23
RI-AT5G63460-XLOC_032162-3443	0.27	0.48	-0.21
RI-AT5G02810-XLOC_028866-12011	0.33	0.47	-0.14
A5-AT5G22300-XLOC_026181-7769	0.76	0.36	0.4
RI-AT5G67610-XLOC_032399-2625	0.18	0.45	-0.27
A3-AT5G26742-XLOC_030103-4451	0.25	0.16	0.09
RI-AT5G58470-XLOC_031899-1310	0.67	0.51	0.16	TAF15B	Possible splicing related proteins	Nucleotide Binding Proteins
A3-AT5G07740-XLOC_029125-4623	0.16	0.01	0.15
SE-AT5G20450-XLOC_029790-6543	0.02	0.12	-0.1
RI-AT5G41000-XLOC_027244-8696	0.96	0.78	0.18
A3-AT5G43470-XLOC_031072-12450	0.34	0.46	-0.12
SE-AT5G64170-XLOC_032202-7094	0.61	0.46	0.15
A3-AT5G02810-XLOC_028866-12013	0.84	0.77	0.07
A3-AT5G13730-XLOC_029420-9277	0.58	0.69	-0.11
A3-AT5G14440-XLOC_029464-4828	0.45	0.57	-0.12
SE-AT5G22620-XLOC_029881-8529	0.22	0.4	-0.18
RI-AT5G04510-XLOC_025315-1932	0.08	0.18	-0.1
RI-AT5G46470-XLOC_027583-8128	0.58	0.4	0.18
A5-AT5G04480-XLOC_028956-7405	0.21	0.05	0.16
A5-AT5G63120-XLOC_032139-11618	0.21	0.34	-0.13	P-loop containing nucleoside triphosphate hydrolases superfamily protein	Novel spliceosome proteins	DEAD/H box helixase Proteins
RI-AT5G19090-XLOC_026045-7482	0.86	0.73	0.13
A5-AT5G14060-XLOC_025779-13615	0.12	0.05	0.07
A5-AT1G51690-XLOC_002583-13606	0.35	0.2	0.15
A5-AT1G80245-XLOC_004111-11152	0.37	0.14	0.23
RI-AT1G79790-XLOC_008095-9018	0.17	0.33	-0.16
SE-AT1G06220-XLOC_000279-13450	0.84	0.72	0.12	MEE5	snRNPs	U5 snRNP specific Proteins
RI-AT1G28530-XLOC_005630-2042	0.03	0.15	-0.12
A5-AT1G47550-XLOC_002341-5726	0.85	0.72	0.13
RI-AT1G05135-XLOC_004382-2334	0.86	0.66	0.2
A3-AT1G10890-XLOC_000523-8253	0.69	0.56	0.13
A3-AT1G32230-XLOC_001707-10045	0.35	0.25	0.1
SE-AT1G67900-XLOC_003455-2402	0.73	0.6	0.13
A5-AT1G26850-XLOC_005542-4756	0.63	0.73	-0.1
A3-AT1G67325-XLOC_007426-9840	0.07	0.27	-0.2
RI-AT1G08230-XLOC_004571-1256	0.47	0.36	0.11
RI-AT1G02160-XLOC_000065-13703	0.14	0.23	-0.09
A3-AT1G71220-XLOC_003644-13374	0.46	0.26	0.2
A5-AT1G77080-XLOC_003953-9827	0.77	0.58	0.19
A3-AT1G48410-XLOC_006423-1560	0.55	0.29	0.26
RI-AT1G05940-XLOC_004432-1277	0.17	0.08	0.09
RI-AT1G05135-XLOC_004382-2333	0.68	0.4	0.28
RI-AT1G28960-XLOC_005651-5870	0.39	0.54	-0.15
A5-AT1G16710-XLOC_000858-9986	0.29	0.14	0.15
SE-AT1G59218-XLOC_003003-8781	0.01	0.34	-0.33
A3-AT1G57870-XLOC_006911-9031	0.21	0.43	-0.22
A5-AT1G03160-XLOC_000119-13744	0.07	0.01	0.06
SE-AT1G45249-XLOC_006343-6997	0.88	0.81	0.07
RI-AT1G16825-XLOC_000865-2197	0.11	0.31	-0.2
A3-AT1G02840-XLOC_000103-11645	0.35	0.48	-0.13	SR34	Splicing factors	Arabidopsis SR Proteins
SE-AT1G55310-XLOC_002795-1799	0.62	0.76	-0.14	SCL33	Splicing factors	Arabidopsis SR Proteins
RI-AT1G28960-XLOC_005651-5872	0.4	0.54	-0.14
RI-AT1G72770-XLOC_003729-13469	0.2	0.31	-0.11
RI-AT1G73960-XLOC_007768-1696	0.22	0.1	0.12
A3-AT1G80490-XLOC_008129-10788	0.43	0.57	-0.14
A3-AT1G67140-XLOC_007412-4573	0.1	0.26	-0.16
RI-AT1G50300-XLOC_006519-1343	0.59	0.43	0.16
RI-AT1G64430-XLOC_003266-6563	0.41	0.55	-0.14
RI-AT1G08510-XLOC_004583-11928	0.15	0.27	-0.12
A3-AT1G28320-XLOC_005621-6	0.64	0.93	-0.29
RI-AT1G60270-XLOC_007003-1360	0.66	0.47	0.19
RI-AT1G02050-XLOC_004202-11568	0.74	0.45	0.29
RI-AT1G15240-XLOC_000770-4996	0.42	0.57	-0.15
RI-AT1G30970-XLOC_005753-4663	0.66	0.79	-0.13
A5-AT1G73750-XLOC_003779-6988	0.31	0.49	-0.18
RI-AT1G67060-XLOC_003407-10131	0.4	0.56	-0.16
RI-AT1G05135-XLOC_004382-2332	0.7	0.45	0.25
RI-AT1G35340-XLOC_001902-2562	0.25	0.42	-0.17
MXE-AT1G77080-XLOC_003953-9829	0.8	0.64	0.16
RI-AT1G05870-XLOC_004430-8333	0.61	0.8	-0.19

## Sheet: Reciprocal splicing events
Reciprocal splicing events in Col-0 high and low temperature treatment.
Event-Gene-Identifier (see Table S4 for event sequences)	Gene symbol	Change in proportion 23°C-16°C	Change in proportion 23°C-27°C
A3-AT1G02840-XLOC_000103-11645	SR34	-0.08	0.13
A3-AT1G10890-XLOC_000523-8253		0.1	-0.13
A3-AT1G28320-XLOC_005621-6	DEG15	-0.14	0.29
A3-AT1G32230-XLOC_001707-10045	RCD1	0.14	-0.1
A3-AT1G48410-XLOC_006423-1560	AGO1	0.27	-0.26
A3-AT1G71220-XLOC_003644-13374	EBS1	0.13	-0.2
A3-AT1G80490-XLOC_008129-10788	TPR1	-0.09	0.14
A3-AT3G07300-XLOC_017168-787		0.19	-0.24
A3-AT3G47910-XLOC_019181-9223		-0.14	0.16
A3-AT4G22890-XLOC_021647-12594	PGR5-like A	-0.13	0.09
A3-AT4G26555-XLOC_024343-9338		0.15	-0.19
A3-AT4G31550-XLOC_024617-9872	WRKY11	-0.13	0.16
A3-AT4G32330-XLOC_022179-11969		0.08	-0.14
A3-AT4G34900-XLOC_024804-12748	XDH2	-0.22	0.35
A3-AT5G02810-XLOC_028866-12013	PRR7	0.13	-0.07
A3-AT5G14440-XLOC_029464-4828		-0.2	0.12
A3-AT5G26742-XLOC_030103-4451	emb1138	0.12	-0.09
A5-AT1G51690-XLOC_002583-13606	B ALPHA	0.14	-0.15
A5-AT1G77080-XLOC_003953-9827	FLM	0.14	-0.19
A5-AT2G04690-XLOC_008382-11921		0.2	-0.19
A5-AT2G46830-XLOC_010808-13518	CCA1	0.24	-0.18
A5-AT3G13570-XLOC_017517-9103	SCL30A	-0.17	0.14
A5-AT3G15354-XLOC_017622-5884	SPA3	-0.27	0.17
A5-AT3G52560-XLOC_019461-11442	UEV1D-4	0.14	-0.06
A5-AT4G11960-XLOC_023465-5958	PGRL1B	-0.21	0.1
A5-AT5G22300-XLOC_026181-7769	NIT4	0.16	-0.4
A5-AT5G63120-XLOC_032139-11618		-0.26	0.13
MXE-AT1G77080-XLOC_003953-9829	FLM	0.09	-0.16
RI-AT1G08510-XLOC_004583-11928	FATB	-0.07	0.12
RI-AT1G30970-XLOC_005753-4663	SUF4	-0.15	0.13
RI-AT2G41870-XLOC_013220-12146		-0.14	0.28
RI-AT3G05030-XLOC_017015-1861	NHX2	-0.1	0.1
RI-AT4G12560-XLOC_021029-8451	CPR1	0.23	-0.19
RI-AT4G14550-XLOC_023653-7241	IAA14	-0.16	0.08
RI-AT4G32060-XLOC_022165-448		-0.09	0.12
RI-AT5G02810-XLOC_028866-12011	PRR7	-0.15	0.14
RI-AT5G46470-XLOC_027583-8128	RPS6	0.19	-0.18
SE-AT1G55310-XLOC_002795-1799	SCL33	-0.22	0.14
SE-AT2G26810-XLOC_012348-1097		0.14	-0.21
SE-AT5G22620-XLOC_029881-8529		-0.13	0.18

## Sheet: BiNGO analysis
BiNGO analysis belonging to Figured 3
GO-ID	p-value	corr p-value	Description	Genes in test set
16071	0.00049508	0.42944	mRNA metabolic process	AT3G04450|AT3G07860|AT4G25500|AT3G61860|AT3G63400|AT1G17520|AT5G63370|AT4G03110|AT3G01540|AT1G02840|AT4G36690|AT3G17740|AT3G10030|AT3G13300|AT4G18120|AT2G02570|AT3G53500|AT1G07350|AT1G55310|AT4G20440|AT1G16540|AT5G63120|AT3G53170|AT5G13730|AT1G01040|AT5G04360|AT3G46210|AT3G13570|AT2G47250|AT5G11170
6396	0.00052403	0.42944	RNA processing	AT1G63640|AT3G07860|AT4G25500|AT5G41760|AT3G24120|AT3G61860|AT3G63400|AT5G63370|AT4G03110|AT1G67140|AT1G02840|AT2G39090|AT4G36690|AT3G60250|AT2G36060|AT3G62310|AT3G13300|AT4G18120|AT5G04430|AT2G02570|AT1G79880|AT3G53500|AT5G40930|AT4G24440|AT1G60860|AT1G07350|AT1G55310|AT4G20440|AT1G60080|AT3G57050|AT1G22660|AT1G01040|AT1G48410|AT3G46210|AT3G13570|AT2G47250|AT5G11170
6397	0.014703	8.0326	mRNA processing	AT3G07860|AT4G25500|AT1G07350|AT3G61860|AT3G63400|AT1G55310|AT4G20440|AT5G63370|AT4G03110|AT1G02840|AT4G36690|AT1G01040|AT3G46210|AT3G13570|AT3G13300|AT4G18120|AT2G02570|AT2G47250|AT3G53500|AT5G11170
9648	0.02349	8.5176	photoperiodism	AT3G25150|AT2G35510|AT5G02810|AT2G32000|AT1G77080|AT4G00335|AT3G24120|AT3G54380|AT4G35090|AT5G14530|AT2G46830|AT1G26440|AT3G10030|AT2G25930
8380	0.025984	8.5176	RNA splicing	AT4G24440|AT3G07860|AT4G25500|AT1G07350|AT5G41760|AT3G24120|AT3G61860|AT3G63400|AT1G55310|AT4G20440|AT5G63370|AT4G03110|AT3G57050|AT1G02840|AT4G36690|AT3G46210|AT3G13570|AT4G18120|AT5G04430|AT2G47250|AT3G53500|AT5G11170
398	0.041056	11.215	mRNA splicing, via spliceosome	AT4G25500|AT3G61860|AT3G63400|AT1G55310|AT4G20440|AT5G63370|AT4G03110|AT1G02840|AT4G36690|AT3G46210|AT3G13570|AT4G18120|AT3G53500
16070	0.051575	12.076	RNA metabolic process	AT3G01480|AT1G16710|AT3G07860|AT4G25500|AT5G41760|AT3G24120|AT1G03160|AT1G06150|AT3G61420|AT3G61860|AT3G63400|AT1G17520|AT4G03110|AT1G67140|AT1G55325|AT2G39090|AT1G50300|AT3G17740|AT3G60250|AT2G36060|AT3G62310|AT3G10030|AT3G53920|AT3G13300|AT4G18120|AT1G79880|AT5G58470|AT4G26640|AT1G77080|AT4G01880|AT1G07350|AT2G38880|AT3G53170|AT1G60080|AT3G57050|AT5G13730|AT1G01040|AT1G48410|AT3G46210|AT4G25080…
48573	0.07755	13.718	photoperiodism, flowering	AT3G25150|AT2G35510|AT5G02810|AT2G32000|AT1G77080|AT4G00335|AT3G24120|AT3G54380|AT5G14530|AT2G46830|AT1G26440|AT3G10030|AT2G25930
375	0.083697	13.718	RNA splicing, via transesterification reactions	AT4G25500|AT3G61860|AT3G63400|AT1G55310|AT4G20440|AT5G63370|AT4G03110|AT1G02840|AT4G36690|AT3G46210|AT3G13570|AT4G18120|AT3G53500
377	0.083697	13.718	Lariat RNA biosynthesis, lariat RNA formation	AT4G25500|AT3G61860|AT3G63400|AT1G55310|AT4G20440|AT5G63370|AT4G03110|AT1G02840|AT4G36690|AT3G46210|AT3G13570|AT4G18120|AT3G53500
7623	0.12675	18.885	circadian rhythm	AT3G19720|AT4G38960|AT5G02810|AT3G59060|AT3G20810|AT2G46830|AT1G49720|AT2G25730|AT2G25930|AT5G14550|AT3G52180|AT3G01310
46700	0.22801	28.747	heterocycle catabolic process	AT4G34900|AT5G45940|AT1G70610|AT2G39780|AT1G16540|AT5G63120|AT1G17520|AT3G01540|AT4G33050|AT1G02840|AT2G14170|AT3G17740|AT1G01040|AT4G11960|AT5G04360|AT1G73750|AT3G10030|AT3G13300|AT4G18120
44270	0.22801	28.747	cellular nitrogen compound catabolic process	AT4G34900|AT5G45940|AT1G70610|AT2G39780|AT1G16540|AT5G63120|AT1G17520|AT3G01540|AT4G33050|AT1G02840|AT2G14170|AT3G17740|AT1G01040|AT4G11960|AT5G04360|AT1G73750|AT3G10030|AT3G13300|AT4G18120
48511	0.33564	39.294	rhythmic process	AT3G19720|AT4G38960|AT5G02810|AT3G59060|AT3G20810|AT2G46830|AT1G49720|AT2G25730|AT2G25930|AT5G14550|AT3G52180|AT3G01310
19439	0.40022	43.731	aromatic compound catabolic process	AT4G34900|AT5G45940|AT1G70610|AT2G39780|AT1G16540|AT5G63120|AT1G17520|AT3G01540|AT4G33050|AT1G02840|AT2G14170|AT3G17740|AT1G01040|AT4G11960|AT5G04360|AT1G73750|AT3G10030|AT3G13300|AT4G18120

## Sheet: Spliced splicing related genes
Splicing related genes that show alternative splicing (beloning to Figure 4)
Class of splicing related protein	Locus ID	Gene symbol
17S U2 associated Proteins	AT2G02570
	AT2G47250
	AT3G62310
18S U11/U12 snRNP Specific Proteins	AT3G07860
Arabidopsis SR Proteins	AT1G02840	SR34
	AT1G55310	SCL33
	AT3G13570	SCL30a
	AT3G53500	RS2Z32
	AT3G61860	RS31
	AT4G25500	RS40
BDU1 specific Proteins	AT1G13350
DEAD/H box helixase Proteins	AT3G01540	DRH1
	AT5G63120
Exon junction complex (EJC) Proteins	AT1G15200
	AT5G11170	UAP56A
Glycine rich protein	AT3G20470	GRP5
	AT3G23450
	AT2G32690	GRP23
Nucleotide Binding Proteins	AT5G58470	TAF15b
Other hnRNP (with animal homologs) Proteins	AT1G50300	TAF5
	AT3G52660
	AT4G03110	RBP-DR1
Other known splicing Proteins	AT1G07350	SR45A
Related to spliceosome	AT1G31870
	AT2G32415
	AT5G63370
SM core protein	AT4G20440	smB
Splice site selection Proteins	AT4G36690	ATU2AF65A
Splicing factor like Proteins	AT2G25970
	AT3G63400
	AT4G35785
U5 snRNP specific Proteins	AT1G06220	MEE5

## Sheet: GY-0 23-27
Gene (see Table S6 for event sequences)	In case of splicing gene: description
AT1G01910
AT1G02840	SR34
AT1G02960
AT1G03457	ATBRN2
AT1G06220	MEE5
AT1G07110
AT1G07350	SR45A
AT1G08610
AT1G10890
AT1G11360
AT1G13350	Protein kinase superfamily protein
AT1G19080
AT1G22630
AT1G22750
AT1G23860	RSZ21
AT1G23950
AT1G30510
AT1G32540
AT1G34418
AT1G49730
AT1G54217
AT1G54730
AT1G63010
AT1G63080
AT1G63640
AT1G64430
AT1G70620
AT1G71310
AT1G72740
AT1G73320
AT1G73350
AT1G77080
AT1G77180	SKIP
AT1G77810
AT1G79245
AT1G80490
AT2G02390
AT2G05520
AT2G13650
AT2G19250
AT2G21630
AT2G25910
AT2G27340
AT2G28290
AT2G32840
AT2G36060
AT2G37340	RSZ33
AT2G41520
AT2G41710
AT2G43920
AT2G44140
AT2G46270
AT2G46920
AT3G01310
AT3G03380
AT3G13420
AT3G13990
AT3G18930
AT3G23340
AT3G26100
AT3G26690
AT3G45850
AT3G48050
AT3G52180
AT3G54500
AT3G60250
AT3G61600
AT3G62840	Small nuclear ribonucleoprotein family protein
AT4G06701
AT4G11830
AT4G12560
AT4G16360
AT4G18140
AT4G20380
AT4G21560
AT4G22890
AT4G25290
AT4G25500	RS40
AT4G27040
AT4G27820
AT4G32330
AT4G33060	ATCYP57
AT4G34900
AT4G35410
AT4G36050
AT4G38240
AT4G39270
AT5G13530
AT5G14440
AT5G15020
AT5G16520
AT5G19210
AT5G20380
AT5G24750
AT5G26742
AT5G38590
AT5G42560
AT5G43920
AT5G47690
AT5G48610
AT5G52040	RS41
AT5G53850
AT5G64170
AT5G64600

## Sheet: B. oleracea 23-27
Gene ID (see Table S7 for event sequences)	Arabidopsis homologue	In case of splicing gene: description
XLOC_000225	AT1G44835
XLOC_000367	AT5G50460
XLOC_000860
XLOC_001159	AT2G21300
XLOC_001852	AT1G59990
XLOC_001962	AT1G52950
XLOC_001970	AT3G54840
XLOC_002051
XLOC_003549	AT1G22930
XLOC_004096	AT5G66850
XLOC_004829	AT1G28120
XLOC_004840	AT1G28310
XLOC_004895	AT1G70700
XLOC_004903	AT1G18260
XLOC_004939	AT2G18240
XLOC_005163
XLOC_005227
XLOC_005787(see Table S4 for event sequences)	AT1G06515
XLOC_005874	AT1G08490
XLOC_006059	AT1G14800
XLOC_006286	AT5G37720	ALY4
XLOC_006421	AT1G73360
XLOC_006468	AT1G28560
XLOC_006599	AT1G74920
XLOC_006729
XLOC_006869	AT4G24680
XLOC_006908	AT4G25500	RS40
XLOC_007376
XLOC_007509	AT3G24140
XLOC_008537	AT3G21100
XLOC_008914	AT3G53580
XLOC_009974	AT3G02060
XLOC_010328	AT1G61340
XLOC_010394	AT1G09870
XLOC_010692	AT5G41580
XLOC_011033	AT1G17500
XLOC_011249	AT5G42210
XLOC_012007	AT4G14240.
XLOC_012365	AT1G72830
XLOC_012490	AT1G72050
XLOC_012986
XLOC_014131	AT4G13340
XLOC_015867	AT2G16365
XLOC_016067	AT2G22920
XLOC_016220	AT1G33250
XLOC_016347	AT1G12550
XLOC_016655
XLOC_018304	AT2G20250
XLOC_019284	AT4G39260	CCR1
XLOC_019502	AT3G23610
XLOC_019631	AT1G66580
XLOC_019799	AT1G11930
XLOC_019836
XLOC_019998
XLOC_020183
XLOC_020195	AT3G25030
XLOC_020410	AT5G53140
XLOC_020545	AT3G06010
XLOC_020547	AT2G41590
XLOC_020550	AT2G26800
XLOC_020686
XLOC_021038	AT5G35080
XLOC_021046
XLOC_021542	AT1G20920	RCF1
XLOC_021675	AT5G12350	RCC1 family with FYVE zinc finger domain
XLOC_022374
XLOC_023011	AT1G20780
XLOC_023059
XLOC_023392	AT2G39290
XLOC_023998	AT5G07270
XLOC_024343	AT4G20150
XLOC_024472
XLOC_024719	AT1G68260
XLOC_025103	AT2G36380
XLOC_025548
XLOC_025887	AT1G52360
XLOC_026433
XLOC_026777	AT1G32230
XLOC_027084
XLOC_027113	AT2G26350
XLOC_027229
XLOC_027378
XLOC_027675	AT5G14790
XLOC_027802	AT5G15540
XLOC_027911	AT4G19670
XLOC_027974	AT4G29100
XLOC_028660	AT2G41220
XLOC_029001	AT5G64740
XLOC_029466	AT5G16220
XLOC_029602	AT1G06950
XLOC_030395	AT1G77600
XLOC_030427	AT1G78050
XLOC_030997	AT1G05350
XLOC_031022	AT2G33220
XLOC_031212	AT1G02090
XLOC_033306	AT5G24530
XLOC_033410	AT4G36690	ATU2AF65A
XLOC_033569	AT2G39445
XLOC_033627	AT4G39260	CCR1
XLOC_033884
XLOC_033955
XLOC_034003	AT1G28330
XLOC_034082	AT3G13570	SCL30A
XLOC_034132	AT3G11780
XLOC_034598	AT5G42720
XLOC_034933	AT4G22830
XLOC_035024
XLOC_035137	AT4G14720
XLOC_035325	AT5G62890
XLOC_036012
XLOC_036311	AT1G61490
XLOC_036845	AT5G12350	RCC1 family with FYVE zinc finger domain
XLOC_036860	AT5G36290
XLOC_037182
XLOC_038823	AT1G04600
XLOC_039688	AT4G00525
XLOC_040169	AT1G79380
XLOC_040179	AT3G12680
XLOC_040275	AT3G13570	SCL30A
XLOC_040404	AT1G50730
XLOC_040441	AT5G03970
XLOC_040497	AT5G04060
XLOC_040581	AT4G14040
XLOC_040757	AT1G15750
XLOC_041212	AT4G18600
XLOC_041594	AT3G44890
XLOC_041898	AT5G07920
XLOC_042115
XLOC_042334	AT1G28395
XLOC_042451
XLOC_042479	AT4G11860
XLOC_042847
XLOC_042869	AT4G31800
XLOC_042877
XLOC_043156	AT4G10620
XLOC_043557
XLOC_043748	AT2G02870
XLOC_043957	AT1G58350
XLOC_044257	AT2G21440
XLOC_044525	AT1G08510
XLOC_045196	AT3G14200
XLOC_046918
XLOC_047596	AT3G02990
XLOC_047704	AT1G63430
XLOC_048312
XLOC_048482	AT5G63690
XLOC_048856	AT3G05500
XLOC_049378	AT3G55920
XLOC_049457	AT4G36690	ATU2AF65A
XLOC_049887	AT2G30370
XLOC_049914	AT3G02300
XLOC_049959
XLOC_050102	AT3G01420
XLOC_050590	AT3G03790
XLOC_050592	AT3G03600
XLOC_051292	AT3G58970
